# Supplementary material for: Plant Functional Traits Better Explain the Global Latitudinal Patterns of Leaf Insect Herbivory than Climatic Factors
Source: Plants (Basel). 2025 Apr 25;14(9):1303. doi: 10.3390/plants14091303 (PMC12073595; doi:10.3390/plants14091303)
Supplement: Supplementary file 1 [file plants-14-01303-s001.zip]

Archive with 1 entries (1 files):
- plants-3552734-supplementary.pdf
